# Supplementary material for: Comparison of the Immune Responses to COVID-19 Vaccines in Bangladeshi Population
Source: Vaccines (Basel). 2022 Sep 8;10(9):1498. doi: 10.3390/vaccines10091498 (PMC9504987; doi:10.3390/vaccines10091498)
Supplement: Supplementary file 1 [file vaccines-10-01498-s001.zip]

Archive with 1 entries (1 files):
- vaccines-1863389-supplementary.pdf
